# Supplementary material for: Clinical features and outcomes of breakthrough vitreous hemorrhage secondary to polypoidal choroidal vasculopathy
Source: PLoS One. 2022 Dec 30;17(12):e0279778. doi: 10.1371/journal.pone.0279778 (PMC9803236; doi:10.1371/journal.pone.0279778)
Supplement: S1 Data — (XLSX) [file pone.0279778.s001.xlsx]

## Sheet: VH group
	initial status																								final status
	year	1=male, 0=female	1=yes, 0=no	1=yes, 0=no	1=yes, 0=no	1=yes, 0=no	1=phakic, 0=pseudophakic	month		time/month	1=yes, 0=no	1=yes, 0=no	1=yes, 0=no	1=yes, 0=no	1=yes, 0=no	LogMAR	1=yes, 0=no	1=yes, 0=no	1=yes, 0=no	1=yes, 0=no	1=yes, 0=no	1=yes, 0=no	1=yes, 0=no	1=yes, 0=no	LogMAR	1=yes, 0=no	1=yes, 0=no	1=yes, 0=no	1=yes, 0=no	1=yes, 0=no	1=yes, 0=no	1=yes, 0=no	1=yes, 0=no		month	time/month
case number	Age range	Gender	DM	HTN	use of anticoagulants	High myopia	Pre-op lens status	follow-up time before VH	IVI times before VH	IVI frequency before VH	previous PDT	previous pneumatic displacement	Pachychoroid	CVH	cluster type	initial BCVA	PED	F-PED	S-PED	H-PED	L-subretinal H	Extensive macular fibrosis	H-RD	H-CD	final BCVA	PED	F-PED	S-PED	H-PED	L-subretinal H	Extensive macular fibrosis	H-RD	H-CD	IVI times after VH	follow-up period	IVI frequency after VH
1	91-100	1	0	0	0	0	0	19	4	0.210526	0	0	0	0	0	2.284	1	1	1	0	0	1	0	0	2.284	1	1	0	0	0	1	0	0	1	46	0.0217391
2	71-80	0	0	0	0	0	0	49	15	0.306122	0	0	1	1	0	2.284	1	1	0	1	1	0	1	1	2.284	1	1	0	1	1	0	1	1	7	13	0.538462
3	81-90	1	0	1	0	0	0	7	2	0.285714	0	0	0	0	0	2.284	1	1	0	0	1	0	0	0	1.1549	1	1	0	0	0	1	0	0	6	51	0.117647
4	91-100	1	1	0	0	0	0	34	3	0.0882353	0	0	1	1	1	2.79588	1	0	1	1	1	0	1	1	2.284	1	0	1	0	0	1	0	0	3	84	0.0357143
5	81-90	0	1	1	0	0	0	75	8	0.106667	0	0	0	0	0	2.284	1	1	0	0	0	1	0	0	2	1	1	0	0	0	1	0	0	3	7	0.428571
6	61-70	1	0	1	0	0	1	76	14	0.184211	0	0	1	1	1	2.284	1	0	1	1	1	1	1	1	1.30103	1	0	1	0	0	1	0	0	`	29	0.37931
7	81-90	1	1	0	0	0	0	165	0	0	0	0	0	0	0	2.284	1	1	0	0	0	0	0	0	1.52288	1	1	0	0	0	0	0	0	0	1	0
8	71-80	0	0	1	0	0	1	21	1	0.047619	0	0	1	1	1	2.284	1	1	1	0	1	1	0	0	2	1	1	0	0	0	1	0	0	10	62	0.16129
9	71-80	0	1	1	1	0	0	80	20	0.25	0	0	0	0	0	2	1	1	0	0	0	1	0	0	2.79588	1	1	0	0	0	1	0	0	2	3	0.666667
10	61-70	0	0	0	0	0	1	20	7	0.35	0	0	1	1	1	0.39794	1	0	1	1	1	0	0	0	1.30103	1	1	0	0	0	1	0	0	2	47	0.0425532
11	81-90	1	1	1	0	0	0	29	12	0.413793	0	0	0	1	1	2.79588	1	1	1	1	1	0	1	0	2.88606	1	1	1	1	1	1	1	0	1	4	0.25
12	71-80	1	0	0	0	0	1	88	2	0.0227273	1	0	1	1	0	2.284	1	1	0	0	0	0	0	0	1.1549	1	1	0	0	0	0	0	0	0	1	0
13	51-60	0	0	0	0	0	1	2	1	0.5	0	0	1	0	0	2	1	0	1	1	1	0	1	0	1.30103	1	0	1	1	0	0	0	0	3	3	1
14	71-80	1	0	0	1	0	1	66	18	0.272727	0	0	0	0	0	2.79588	1	1	0	0	0	0	0	0	2.284	1	0	0	0	0	0	0	0	0	30	0
15	51-60	1	0	0	0	0	0	50	6	0.12	0	0	0	0	0	0	1	1	0	0	0	0	0	0	0	1	0	0	0	0	0	0	0	0	19	0
16	61-70	1	0	0	0	0	1	1	1	1	0	0	1	1	0	1	1	0	1	1	1	0	1	0	2	1	1	0	0	0	1	0	0	12	70	0.171429
17	61-70	1	0	0	0	0	1	1	1	1	0	1	1	1	0	2.284	1	0	1	1	1	0	1	0	0.221849	1	0	1	0	0	0	0	0	10	25	0.4
18	81-90	0	0	1	0	1	0	1	2	2	0	0	0	0	0	2.284	1	0	0	1	1	0	1	1	0.79588	1	0	0	1	1	0	1	1	3	8	0.375
19	61-70	0	0	0	0	0	1	18	0	0	0	1	1	1	0	0.30103	1	1	1	1	1	0	1	0	0.0457575	1	1	1	1	0	0	0	0	11	33	0.333333
20	71-80	1	0	1	0	0	1	79	37	0.468354	1	0	0	0	0	2.284	1	1	0	0	0	1	0	0	1.30103	1	1	0	0	0	1	0	0	1	6	0.166667
21	81-90	1	0	0	0	0	0	69	5	0.0724638	0	0	0	0	0	2.79588	1	1	0	0	1	0	0	0	2	1	1	0	0	0	0	0	0	2	23	0.0869565
22	61-70	1	0	0	0	0	0	72	16	0.222222	1	0	1	1	1	2.79588	1	0	1	1	1	0	0	0	1.30103	1	0	1	0	0	0	0	0	3	18	0.166667
23	51-60	0	0	0	0	0	1	2	5	2.5	0	0	1	1	0	1.69897	1	0	1	1	1	0	1	0	0.39794	1	1	1	0	0	0	0	0	5	11	0.454545
24	61-70	1	0	1	0	0	1	1	1	1	0	0	1	1	0	0.39794	1	0	1	1	1	0	1	0	0.221849	1	0	1	1	0	0	0	0	12	22	0.545455
25	71-80	1	0	1	0	0	1	2	1	0.5	0	0	0	0	1	2.284	1	1	1	0	0	0	0	0	2	1	1	1	0	0	0	0	0	0	9	0
26	71-80	0	1	0	0	0	0	5	3	0.6	0	1	1	1	1	2.79588	1	1	0	1	0	0	0	0	2	1	1	0	0	0	1	0	0	27	65	0.415385
27	71-80	1	0	1	0	0	1	82	10	0.121951	0	1	1	1	0	2.284	1	0	1	1	1	0	1	0	0.79588	1	0	1	1	0	0	0	0	13	37	0.351351
28	71-80	1	0	0	0	0	1	22	3	0.136364	0	1	1	1	1	2.284	1	0	0	1	1	0	1	0	1.69897	1	0	0	1	0	1	0	0	0	44	0
29	51-60	0	0	0	0	0	1	48	13	0.270833	1	0	1	1	0	2	1	0	0	1	1	0	1	0	0.39794	1	0	0	1	0	0	0	0	1	15	0.0666667
30	91-100	0	0	1	1	0	0	1	1	1	0	0	1	1	0	2.284	1	1	0	1	1	0	1	0	1	1	1	0	1	1	0	1	0	0	4	0
31	61-70	0	0	0	0	0	1	15	9	0.6	0	1	1	1	1	2	1	0	0	1	1	0	1	0	1.30103	1	0	0	1	1	0	1	0	0	1	0
32	61-70	1	1	1	0	0	1	1	1	1	0	0	1	1	0	2.284	1	0	0	1	1	0	1	0	1.69897	1	0	0	0	0	1	0	0	0	31	0
33	81-90	0	0	1	0	0	0	5	1	0.2	0	0	1	1	1	0.522879	1	1	0	1	1	0	1	0	0.69897	1	1	0	0	1	0	0	0	0	1	0
34	51-60	0	0	0	0	0	1	1	8	8	0	0	1	1	0	2.284	1	0	1	1	1	0	0	0	0.0457575	1	0	0	1	0	0	0	0	1	9	0.111111
35	31-40	1	0	0	0	0	1	1	1	1	0	0	1	1	0	2	1	0	0	1	1	0	1	0	0.522879	1	0	0	0	0	0	0	0	4	6	0.666667
36	81-90	1	0	0	0	0	0	79	33	0.417722	0	1	1	1	0	2.284	1	0	0	1	1	0	1	0	2	1	0	0	1	0	1	0	0	7	12	0.583333

## Sheet:  control group
	initial status																					final status
	year	1=male, 0=female	1=yes, 0=no	1=yes, 0=no	1=yes, 0=no	1=yes, 0=no	1=phakic, 0=pseudophakic	1=yes, 0=no	1=yes, 0=no	1=yes, 0=no	1=yes, 0=no	1=yes, 0=no	LogMAR	1=yes, 0=no	1=yes, 0=no	1=yes, 0=no	1=yes, 0=no	1=yes, 0=no	1=yes, 0=no	1=yes, 0=no	1=yes, 0=no	LogMAR	1=yes, 0=no	1=yes, 0=no	1=yes, 0=no	1=yes, 0=no	1=yes, 0=no	1=yes, 0=no	1=yes, 0=no	1=yes, 0=no		month	time/month
case number	Age range	Gender	DM	HTN	use of anticoagulants	High myopia	lens status	previous PDT	previous pneumatic displacement	Pachychoroid	CVH	cluster type	initial BCVA	PED	F-PED	S-PED	H-PED	L-subretinal H	Extensive macular fibrosis	H-RD	H-CD	final BCVA	PED	F-PED	S-PED	H-PED	L-subretinal H	Extensive macular fibrosis	H-RD	H-CD	IVI times	follow-up period	IVI frequency after VH
1	41-50	1	0	0	0	0	1	0	0	1	1	0	0.69897	0	0	0	0	0	0	0	0	-0.0791812	0	0	0	0	0	0	0	0	2	11	0.181818
2	71-80	0	1	1	0	0	1	1	0	0	0	1	0.69897	1	1	0	1	1	0	0	0	2	1	1	0	0	0	1	0	0	8	22	0.363636
3	61-70	1	0	1	0	0	1	0	1	1	1	0	1.52288	1	0	0	1	1	0	0	0	0.30103	0	0	0	0	0	0	0	0	16	55	0.290909
4	61-70	1	0	1	0	0	1	0	0	1	1	0	2	0	0	0	0	0	0	0	0	2	0	0	0	0	0	0	0	0	10	55	0.181818
5	81-90	1	0	0	0	0	1	0	0	1	1	1	0.69897	1	1	0	0	0	0	0	0	1	0	0	0	0	0	0	0	0	7	29	0.241379
6	71-80	1	0	1	0	0	0	0	0	1	1	0	0.30103	0	0	0	0	0	0	0	0	0.39794	0	0	0	0	0	0	0	0	3	3	1
7	71-80	1	0	1	0	0	0	0	0	1	0	0	1.30103	1	1	0	0	0	0	0	0	1.52288	0	0	0	0	0	0	0	0	3	3	1
8	71-80	0	0	0	0	0	1	0	0	0	0	0	0.39794	1	0	1	0	0	0	0	0	0.522879	0	0	0	0	0	0	0	0	10	49	0.204082
9	71-80	0	0	0	0	0	1	0	0	0	0	0	1.52288	1	0	1	0	0	0	0	0	0.69897	0	0	0	0	0	0	0	0	12	49	0.244898
10	61-70	1	0	0	0	0	1	0	0	1	1	0	0.69897	1	0	0	1	1	0	0	0	0.39794	0	0	0	0	0	0	0	0	11	67	0.164179
11	61-70	1	1	1	0	0	1	0	0	1	1	0	1	1	1	0	0	0	0	0	0	0.30103	0	0	0	0	0	0	0	0	11	30	0.366667
12	71-80	1	0	1	1	0	1	0	0	0	0	0	0.39794	1	0	1	0	0	0	0	0	0.154902	1	0	1	0	0	0	0	0	7	16	0.4375
13	71-80	1	0	1	1	0	1	0	0	0	0	0	0.522879	1	0	1	0	0	0	0	0	0.221849	1	0	1	0	0	0	0	0	7	16	0.4375
14	61-70	1	1	1	0	0	1	0	0	1	1	0	1	1	0	1	0	0	0	0	0	0.09691	1	0	1	0	0	0	0	0	4	21	0.190476
15	61-70	1	1	1	0	0	1	0	0	1	1	0	0.69897	1	0	1	0	0	0	0	0	0.221849	0	0	0	0	0	0	0	0	3	21	0.142857
16	71-80	1	1	1	0	0	1	0	0	1	1	0	0.522879	0	0	0	0	0	0	0	0	0.79588	0	0	0	0	0	0	0	0	9	19	0.473684
17	71-80	1	1	1	0	0	1	0	0	1	1	0	0.522879	1	0	1	0	0	0	0	0	0.69897	0	0	0	0	0	0	0	0	9	19	0.473684
18	81-90	0	0	1	0	0	0	0	0	0	0	0	0.69897	1	1	0	0	0	0	0	0	0.522879	0	0	0	0	0	0	0	0	9	19	0.473684
19	61-70	0	1	1	0	0	1	0	0	1	1	0	0.39794	1	0	1	0	0	0	0	0	0.09691	0	0	0	0	0	0	0	0	4	14	0.285714
20	61-70	0	1	1	0	0	1	0	0	1	1	0	0.30103	1	0	1	0	0	0	0	0	0	1	0	1	0	0	0	0	0	3	14	0.214286
21	61-70	1	0	1	0	0	0	0	0	1	1	0	1.30103	1	1	0	0	0	0	0	0	0.79588	0	0	0	0	0	0	0	0	9	17	0.529412
22	61-70	1	0	0	0	0	1	0	0	1	1	0	1.30103	1	0	1	1	1	0	0	0	0.522879	0	0	0	0	0	0	0	0	9	18	0.5
23	61-70	1	0	0	0	0	1	0	0	1	1	0	0	1	0	1	1	1	0	1	0	0	0	0	0	0	0	0	0	0	4	25	0.16
24	81-90	1	0	1	0	0	0	0	0	0	0	0	1.30103	1	1	0	0	0	0	0	0	2	1	1	0	0	0	0	0	0	4	6	0.666667
25	71-80	1	0	0	0	0	1	0	0	1	1	0	0.39794	1	0	1	0	0	0	0	0	0.522879	0	0	0	0	0	0	0	0	9	13	0.692308
26	71-80	1	0	0	0	0	1	0	0	1	1	0	0.522879	1	0	1	0	0	0	0	0	0.69897	1	0	1	0	0	0	0	0	9	13	0.692308
27	71-80	1	0	0	0	0	1	0	0	1	1	0	0.30103	1	0	1	0	0	0	0	0	0.154902	1	0	1	0	0	0	0	0	6	11	0.545455
28	71-80	0	0	1	0	0	0	0	0	0	0	1	1	1	1	1	0	0	0	0	0	0.221849	0	0	0	0	0	0	0	0	12	55	0.218182
29	71-80	0	0	1	0	0	0	0	0	0	0	0	0.221849	1	1	1	0	0	0	0	0	0.221849	0	0	0	0	0	0	0	0	14	45	0.311111
30	71-80	1	0	0	0	0	1	3	0	0	0	1	0	1	0	1	0	0	0	0	0	1.30103	0	0	0	0	0	0	0	0	21	84	0.25
31	71-80	1	0	0	0	0	1	0	0	0	0	0	0.69897	1	0	1	0	0	0	0	0	1.30103	0	0	0	0	0	0	0	0	28	91	0.307692
32	71-80	0	0	1	0	0	1	0	0	0	0	0	1.30103	1	1	0	0	0	0	0	0	1.69897	1	1	0	0	0	0	0	0	8	45	0.177778
33	61-70	1	0	1	0	0	1	0	0	1	1	1	1.52288	1	1	0	0	0	0	0	0	0.79588	1	1	0	0	0	0	0	0	14	48	0.291667
34	61-70	1	0	1	0	0	1	0	0	1	1	0	0.221849	1	0	1	0	0	0	0	0	0.69897	1	0	1	0	0	0	0	0	14	44	0.318182
35	71-80	1	0	0	0	0	0	0	0	0	0	0	1.30103	1	1	0	0	0	0	0	0	2	1	1	0	0	0	1	0	0	5	7	0.714286
36	71-80	1	0	0	0	0	0	0	0	0	0	1	0.522879	1	1	0	0	0	1	0	0	1	1	1	0	0	0	1	0	0	5	7	0.714286
37	71-80	0	0	0	0	0	1	0	0	1	1	0	0.30103	1	1	0	0	0	0	0	0	0.30103	1	1	0	0	0	0	0	0	5	5	1
38	51-60	1	0	0	0	0	1	0	0	1	1	0	0.154902	1	0	1	0	0	0	0	0	0.154902	1	0	1	0	0	0	0	0	7	10	0.7
39	71-80	0	0	0	0	0	1	0	0	1	0	0	0.154902	1	1	0	0	0	0	0	0	0.30103	1	1	0	0	0	0	0	0	4	5	0.8
40	71-80	0	0	0	0	0	1	0	0	1	0	0	0.30103	1	1	0	0	0	0	0	0	0.221849	1	1	0	0	0	0	0	0	4	5	0.8
41	71-80	1	0	0	0	0	1	1	0	0	0	1	0.69897	1	1	0	0	0	1	0	0	1.30103	1	1	0	0	0	1	0	0	27	77	0.350649
42	71-80	1	0	0	0	0	1	1	0	0	1	0	1	1	1	0	0	0	1	0	0	1.30103	1	1	0	0	0	1	0	0	5	77	0.0649351
43	51-60	0	0	0	0	0	1	0	0	1	1	0	0.09691	0	0	0	0	0	0	0	0	0.09691	0	0	0	0	0	0	0	0	5	6	0.833333
44	71-80	1	0	1	0	0	0	0	0	1	1	1	0.30103	1	0	1	0	0	0	0	0	0.39794	1	0	1	0	0	0	0	0	4	4	1
45	41-50	0	0	1	0	0	1	0	0	1	1	0	0.39794	0	0	0	0	0	0	0	0	0.30103	0	0	0	0	0	0	0	0	3	3	1
46	51-60	1	0	1	0	0	1	0	0	1	1	1	0.39794	0	0	0	0	0	0	0	0	0.154902	0	0	0	0	0	0	0	0	2	1	2
47	91-100	1	0	1	0	0	0	0	0	1	1	0	1.30103	1	1	0	0	0	0	0	0	1.30103	1	1	0	0	0	0	0	0	14	33	0.424242
48	61-70	1	0	0	0	0	1	0	0	0	0	0	0.39794	1	1	0	0	1	0	0	0	0.39794	1	1	0	0	0	0	0	0	17	34	0.5
49	71-80	1	0	1	0	0	1	0	0	1	1	0	0.522879	1	0	1	0	0	0	0	0	0.69897	1	0	1	0	0	0	0	0	13	33	0.393939
50	81-90	0	1	1	0	0	0	0	0	1	0	0	0.39794	1	0	1	0	0	0	0	0	0.522879	1	0	1	0	0	0	0	0	7	12	0.583333
51	81-90	0	1	1	0	0	0	0	0	1	0	0	0.39794	1	0	1	0	0	0	0	0	0.69897	1	0	1	0	0	0	0	0	7	12	0.583333
52	91-100	0	1	1	0	0	0	0	0	1	1	0	1	1	1	1	0	0	1	0	0	2	1	1	0	0	0	0	0	0	8	33	0.242424
53	61-70	1	0	1	0	0	1	0	0	1	1	0	0.69897	0	0	0	0	0	0	0	0	0.221849	0	0	0	0	0	0	0	0	4	4	1
54	61-70	1	0	1	0	0	1	0	0	1	1	1	2	1	1	0	0	1	0	0	0	0.79588	1	1	0	0	0	1	0	0	7	28	0.25
55	71-80	0	1	1	0	0	1	0	0	0	0	0	1	1	1	1	0	0	0	0	0	1	1	1	1	0	0	0	0	0	10	27	0.37037
56	71-80	0	1	1	0	0	1	0	0	0	0	0	1	1	1	1	0	0	0	0	0	1.30103	1	1	1	0	0	0	0	0	10	27	0.37037
57	81-90	0	0	0	0	0	0	0	0	0	0	0	0.522879	1	0	1	0	0	0	0	0	0.522879	1	0	1	0	0	0	0	0	11	26	0.423077
58	51-60	1	0	0	0	0	1	1	0	1	1	0	0.79588	1	1	0	0	1	0	0	0	0.30103	1	1	0	0	1	0	0	0	6	26	0.230769
59	71-80	1	0	1	0	0	1	0	0	1	1	0	0.39794	1	0	1	0	0	0	0	0	0.39794	1	0	1	0	0	0	0	0	13	18	0.722222
60	71-80	0	0	0	0	0	1	0	1	1	0	0	1	0	0	0	0	1	0	0	0	2	1	1	0	0	0	0	0	0	7	10	0.7
61	61-70	1	1	1	0	0	1	0	0	1	1	0	0.69897	1	0	1	0	0	0	0	0	0.522879	1	0	1	0	0	1	0	0	3	3	1
62	61-70	1	1	1	0	0	1	0	0	1	1	0	2	1	1	0	0	0	0	0	0	2	1	1	0	0	0	0	0	0	3	3	1
